# Supplementary material for: Genome-wide association study combined with biological context can reveal more disease-related SNPs altering microRNA target seed sites
Source: BMC Genomics. 2014 Aug 8;15(1):669. doi: 10.1186/1471-2164-15-669 (PMC4246476; doi:10.1186/1471-2164-15-669)
Supplement: Supplementary file 1 — Additional file 1: List of the 286 candidate causal MRESS SNPs. List of the 286 candidate causal MRESS SNPs selected out using our method. Other information such as p-values in GWAS dataset is also provided. (XLS 94 KB) [file 12864_2014_6678_MOESM1_ESM.xls]

## Sheet: 286_candidate_SNP_target_info_f
Accession	Symbol	rsID	miR	Seed.Type	Ref	Var	P.value	Disease	Function
NM_000605.3	IFNA2	rs10120977	hsa-miR-579	7mer(1-7)	T	C	0.009514	coronary artery disease	Loss
NM_003370.3	VASP	rs10156	hsa-miR-3201	7mer(1-7)	T	C	0.0002231	Schizophrenia	Loss
NM_018947.5	CYCS	rs10215217	hsa-miR-4649-5p/4486/3187-5p/661/4638-3p/3690/4254/1254/3116	7mer(1-7)/7mer(2-8)/8mer	C	T	0.008777	Parkinson	Loss/Create
NM_001079802.1/NM_006731.2	FKTN	rs1024366	hsa-miR-452/4482	7mer(1-7)	T	C	0.006924	Schizophrenia	Loss/Create
NM_004394.2	DAP	rs10271	hsa-miR-653/2053/4694-5p	7mer(1-7)/8mer	C	T	0.005543/0.0081704	Schizophrenia/Pancreatic Cancer	Loss/Create
NM_003952.2	RPS6KB2	rs10274	hsa-miR-1268/1268b/3196/4508/744/644/4455/4651	7mer(2-8)/7mer(1-7)	G	A	0.005325/5.85e-06/0.001159	Parkinson/Neuroblastoma/Systemic Lupus Erythematosus	Loss/Create
NM_002055.4	GFAP	rs1042329	hsa-miR-4473	7mer(1-7)	G	A	0.00251385	Type 2 Diabetes	Create
NM_001105251.1/NM_014733.3	ZFYVE16	rs10433	hsa-miR-3976/4732-5p/3668	8mer/7mer(1-7)	T	C	0.0041438	Breast Cancer	Loss/Create
NM_003601.3	SMARCA5	rs1044156	hsa-miR-150/4713-5p/942/4659a-3p/4659b-3p/4778-3p	7mer(1-7)/8mer/7mer(2-8)	A	G	0.002233	coronary artery disease	Create
NM_001206651.1/NM_001206652.1/NM_001206653.1/NM_016009.4	SH3GLB1	rs10446	hsa-miR-4766-5p/3921/4653-5p/593	7mer(1-7)/7mer(2-8)	A	G	0.0045324	Breast Cancer	Loss
NM_001130831.1/NM_003644.2/NM_201432.1/NM_201433.1	GAS7	rs1047334	hsa-miR-642b/21/641/3617	7mer(1-7)/7mer(2-8)	G	A	0.002882	Schizophrenia	Loss/Create
NM_001130831.1/NM_003644.2/NM_201432.1/NM_201433.1	GAS7	rs1047339	hsa-miR-369-5p	8mer	T	C	0.002882	Schizophrenia	Loss
NM_178313.2	SPTBN1	rs1047465	hsa-miR-548p/4766-3p/545/3120-3p	7mer(1-7)/7mer(2-8)	A	G	0.008502	Schizophrenia	Loss/Create
NM_001004065.4/NM_001136562.2/NM_001198656.1	AKAP2	rs1047469	hsa-miR-95	7mer(1-7)	G	A	0.001047/0.005556	Schizophrenia/Neuroblastoma	Loss
NM_178313.2	SPTBN1	rs1047499	hsa-miR-1324/329/362-3p	7mer(2-8)/8mer	C	T	0.003987/0.0078	Neuroblastoma/Multiple Sclerosis	Loss/Create
NM_006467.2	POLR3G	rs1047787	hsa-miR-181a/181b/181c/181d/543/3143	8mer/8mer-1a	G	A	0.00269009	Systemic Lupus Erythematosus	Loss
NM_001256105.1/NM_003392.4	WNT5A	rs1047898	hsa-miR-641/3617	7mer(2-8)	A	G	0.001004/0.001	Neuroblastoma/Multiple Sclerosis	Create
NM_007360.3	KLRK1	rs1049174	hsa-miR-4797-3p/1229	7mer(1-7)	C	G	0.00326986	Systemic Lupus Erythematosus	Loss/Create
NM_001257197.1/NM_001257198.1/NM_003590.4	CUL3	rs10498160	hsa-miR-935/569	7mer(2-8)/8mer	G	T	0.0019271	Pancreatic Cancer	Loss/Create
NM_001143826.2/NM_001143827.2/NM_001256420.1/NM_014268.3	MAPRE2	rs1050377	hsa-miR-4494/151-3p/28-3p/4704-5p	8mer/7mer(1-7)/8mer-1a	G	A	0.008929	Schizophrenia	Loss/Create
NM_003246.2	THBS1	rs1051442	hsa-miR-4665-5p/637/3150a-3p/4667-5p/4700-5p	7mer(1-7)/7mer(2-8)	C	T	0.003093	coronary artery disease	Loss/Create
NM_003150.3/NM_139276.2/NM_213662.1	STAT3	rs1053005	hsa-miR-1303	7mer(2-8)	A	G	0.0069	Multiple Sclerosis	Loss
NM_003150.3/NM_139276.2/NM_213662.1	STAT3	rs1053023	hsa-miR-4640-5p	7mer(1-7)	A	G	0.0069	Multiple Sclerosis	Loss
NM_001013399.1/NM_005190.3	CCNC	rs1054227	hsa-miR-548al	7mer(2-8)	A	G	0.0086032	Type 2 Diabetes	Loss/Create
NM_003320.4/NM_177972.2	TUB	rs1055233	hsa-miR-548g/548a-3p/548e/548f/3611/4738-3p/3978/3190/4752	7mer(1-7)/7mer(2-8)	T	C	0.0013383	Breast Cancer	Loss/Create
NM_003601.3	SMARCA5	rs1055808	hsa-miR-323b-5p/3940-5p/4507/219-5p/4782-3p	7mer(2-8)/8mer-1a	C	T	0.002233	coronary artery disease	Loss/Create
NM_000585.4/NM_172175.2	IL15	rs1057972	hsa-miR-1207-5p/4799-3p/892b/4736/4763-3p/940/2682/4514/4692/4438	7mer(1-7)/7mer(2-8)/8mer	A	T	0.00330814	Systemic Lupus Erythematosus	Loss/Create
NM_001134851.2/NM_003202.3/NM_201632.3/NM_201634.3/NM_213648.3	TCF7	rs1058023	hsa-miR-4690-3p/1538/4745-3p	7mer(1-7)/8mer-1a/8mer	C	T	0.0094029	Pancreatic Cancer	Loss
NM_003921.4	BCL10	rs1060846	hsa-miR-2278	7mer(1-7)	T	C	0.007108	Parkinson	Loss
NM_000671.3	ADH5	rs1061187	hsa-miR-4795-5p/4796-3p/17/20b/3609/519d/93/520g/520h/4695-3p	7mer(2-8)/7mer(1-7)/8mer-1a/8mer	C	T	0.007962	coronary artery disease	Loss/Create
NM_002745.4	MAPK1	rs1063311	hsa-miR-4792/574-5p/3659/4658/4758-5p	8mer-1a/8mer/7mer(1-7)	G	A	0.004585	Parkinson	Loss/Create
NM_004386.2	NCAN	rs1064395	hsa-miR-1205/509-5p/509-3-5p/4418	7mer(2-8)	G	A	0.00478/0.001821	Schizophrenia/Neuroblastoma	Create
NM_001207044.1/NM_015097.2	CLASP2	rs10764	hsa-miR-323-3p/4643/642b	7mer(1-7)/7mer(2-8)	T	C	0.004271/0.0078839	Parkinson/Pancreatic Cancer	Loss
NM_000585.4/NM_172175.2	IL15	rs10833	hsa-miR-340/144/101	7mer(2-8)/8mer/7mer(1-7)	T	C	0.00172773	Systemic Lupus Erythematosus	Loss
NM_001136474.1/NM_001136475.1/NM_024749.3	VASH2	rs10864033	hsa-miR-548c-3p/548aa/548d-3p/548z/548ac/548aj/548x	8mer-1a/8mer/7mer(1-7)	A	G	0.008933	Parkinson	Loss/Create
NM_170743.3/NM_173064.2/NM_173065.2	IFNLR1	rs10903032	hsa-miR-4738-5p	8mer-1a	C	T	0.00309224	Type 2 Diabetes	Loss
NM_004673.3	ANGPTL1	rs10913632	hsa-miR-4291	7mer(1-7)	T	C	0.0051677	Prostate Cancer	Loss
NM_001122633.2/NM_001122634.2/NM_001875.4	CPS1	rs10932349	hsa-miR-452/4676-3p/4693-5p	8mer-1a/7mer(1-7)	C	G	0.0001019	coronary artery disease	Create
NM_001098627.2/NM_001098629.1/NM_001098630.1/NM_001242452.1/NM_032643.3	IRF5	rs10954213	hsa-miR-664/181a/181b/181c/181d/4262/543/4729	7mer(2-8)/8mer/8mer-1a	G	A	0.00067446/6.661e-05	Systemic Lupus Erythematosus	Loss/Create
NM_020911.1	PLXNA4	rs10954360	hsa-miR-1291/504/4725-5p	7mer(2-8)	C	T	0.0090264	Pancreatic Cancer	Loss/Create
NM_003370.3	VASP	rs10995	hsa-miR-3127-3p	8mer	G	A	0.0002231	Schizophrenia	Loss
NM_139241.2	FGD4	rs11052124	hsa-miR-4698/4700-3p/1323	7mer(1-7)	A	G	0.0005927	Prostate Cancer	Loss/Create
NM_001203.2/NM_001256792.1/NM_001256793.1/NM_001256794.1	BMPR1B	rs11097457	hsa-miR-3685/3938	7mer(1-7)/7mer(2-8)	A	G	0.0001965	Breast Cancer	Loss/Create
NM_003601.3	SMARCA5	rs11100791	hsa-miR-3926/548s/3187-3p/4701-5p/588/4665-3p/1307/4638-5p	8mer/8mer-1a/7mer(1-7)	A	G	0.002233	coronary artery disease	Loss/Create
NM_001190481.1/NM_022111.3	CLSPN	rs11264195	hsa-miR-3622b-5p/4253/4460/4727-3p/3945	7mer(2-8)/8mer-1a/7mer(1-7)	C	T	0.009777	Schizophrenia	Loss/Create
NM_001130831.1/NM_003644.2/NM_201432.1/NM_201433.1	GAS7	rs1129463	hsa-miR-433/1257	7mer(1-7)/7mer(2-8)	T	C	0.002882	Schizophrenia	Loss/Create
NM_001130831.1/NM_003644.2/NM_201432.1/NM_201433.1	GAS7	rs1129464	hsa-miR-4718/3160-3p/4487	7mer(1-7)	C	T	0.002882	Schizophrenia	Loss
NM_004985.3/NM_033360.2	KRAS	rs1137188	hsa-miR-511	8mer-1a	C	T	0.003197	Neuroblastoma	Loss
NM_001254952.1/NM_024909.2	ATAT1	rs1140809	hsa-miR-601/323-5p/876-3p/4273	7mer(1-7)/8mer-1a	C	A	0.0034043/0.0028	Breast Cancer/Multiple Sclerosis	Loss/Create
NM_001099691.2/NM_003236.3	TGFA	rs11466285	hsa-miR-3190	7mer(2-8)	T	C	0.008469	Systemic Lupus Erythematosus	Create
NM_198686.2	RAB15	rs11540872	hsa-miR-28-5p/708/3173-3p	7mer(1-7)/8mer	G	C	0.0040842	Pancreatic Cancer	Loss/Create
NM_001199860.1/NM_001199861.1/NM_001199862.1/NM_001199863.1/NM_003636.3/NM_172130.2	KCNAB2	rs11542389	hsa-miR-3922-3p/4527	8mer/7mer(1-7)	G	A	0.009783/0.0023025	Parkinson/Prostate Cancer	Create
NM_001006943.1	EPHA8	rs11584845	hsa-miR-4441/1324	7mer(1-7)/7mer(2-8)	C	G	0.006314	Neuroblastoma	Create
NM_001135745.1	ALS2	rs116568613	hsa-miR-142-5p/3918/4512/485-3p/487a	7mer(1-7)/8mer/7mer(2-8)/8mer-1a	T	G	0.0087/0.006388	Schizophrenia/Systemic Lupus Erythematosus	Loss/Create
NM_007368.2	RASA3	rs11672	hsa-miR-4659a-5p/4769-3p/4727-5p/4686	7mer(1-7)/8mer	G	A	0.009/0.0008088	Multiple Sclerosis/Prostate Cancer	Loss
NM_001204113.1	BCL2L11	rs11674517	hsa-miR-618	7mer(1-7)	C	T	0.0038903	Pancreatic Cancer	Create
NM_001079.3/NM_207519.1	ZAP70	rs11678558	hsa-miR-3911	7mer(2-8)	G	A	0.00177292	Systemic Lupus Erythematosus	Create
NM_001256105.1/NM_003392.4	WNT5A	rs11708810	hsa-miR-106b/20a/4796-3p/1276	7mer(1-7)	A	T	4.58e-05	Neuroblastoma	Loss/Create
NM_001042599.1/NM_005235.2	ERBB4	rs11895168	hsa-miR-1276/142-5p	8mer/7mer(1-7)	T	G	0.00214664	Type 2 Diabetes	Loss
NM_001009999.2/NM_015013.3	KDM1A	rs12139776	hsa-miR-548ac/548d-3p/548z/548ae/548am/3613-3p/495	8mer/7mer(1-7)	G	T	0.008232	Parkinson	Loss
NM_001193431.1/NM_012411.4/NM_015967.5	PTPN22	rs1217412	hsa-miR-3668/4495/380	8mer-1a/7mer(1-7)	C	T	0.005132	Systemic Lupus Erythematosus	Loss/Create
NM_001007466.2	TULP4	rs12207498	hsa-miR-4282/590-3p	7mer(2-8)	A	T	0.0043861	Prostate Cancer	Loss/Create
NM_139241.2	FGD4	rs1239829	hsa-miR-340/345	7mer(1-7)/8mer-1a	A	G	0.0029357	Prostate Cancer	Loss/Create
NM_001042599.1/NM_005235.2	ERBB4	rs12475523	hsa-miR-1269/1269b/378/378b/378c/378d/378e/378f/378h/378i/422a/3654/378g/4674	7mer(1-7)/8mer/8mer-1a	T	C	0.00214664	Type 2 Diabetes	Loss/Create
NM_003126.2	SPTA1	rs12601	hsa-miR-19a/19b	7mer(2-8)	C	T	0.002592	Schizophrenia	Loss
NM_001092.4/NM_001159746.2	ABR	rs12604008	hsa-miR-1236/4757-5p/4512/3918/4685-5p/1182	7mer(1-7)/7mer(2-8)/8mer	G	A	0.008257	coronary artery disease	Loss/Create
NM_000071.2/NM_001178008.1/NM_001178009.1	CBS	rs12613	hsa-miR-3944-5p/3664-5p	7mer(1-7)/7mer(2-8)	G	A	0.000151003	Type 2 Diabetes	Create
NM_004428.2/NM_182685.1	EFNA1	rs12904	hsa-miR-200b/200c/429/889	8mer/7mer(1-7)	G	A	0.002862/0.00259	Parkinson/Neuroblastoma	Loss/Create
NM_000859.2/NM_001130996.1	HMGCR	rs12916	hsa-miR-4710	8mer	T	C	0.000631/0.003691	Schizophrenia/Neuroblastoma	Create
NM_001257197.1/NM_001257198.1/NM_003590.4	CUL3	rs13016316	hsa-miR-3143	8mer-1a	G	T	0.001652	Pancreatic Cancer	Create
NM_004985.3/NM_033360.2	KRAS	rs13096	hsa-miR-676/2355-3p/4646-3p	8mer-1a/8mer	A	G	0.003197	Neuroblastoma	Loss/Create
NM_178812.3	MTDH	rs1311	hsa-miR-451/1537	8mer	T	C	0.00570879/0.003823	Systemic Lupus Erythematosus/coronary artery disease	Create
NM_175737.3	KLB	rs13119661	hsa-miR-129-3p/623/188-5p	8mer/7mer(2-8)	C	A	0.0054119	Prostate Cancer	Loss/Create
NM_001031680.2/NM_004350.2	RUNX3	rs13157	hsa-miR-4441/4797-5p	7mer(1-7)	C	T	0.009667/0.001134	Neuroblastoma/Age related Macular Degeneration	Loss/Create
NM_001174063.1/NM_001174064.1/NM_001174065.1/NM_001174066.1/NM_001174067.1/NM_015850.3/NM_023105.2/NM_023106.2/NM_023110.2	FGFR1	rs13317	hsa-miR-4470/3128/4799-3p/892b	7mer(1-7)/7mer(2-8)	A	G	0.00074263	Systemic Lupus Erythematosus	Loss
NM_001297.4	CNGB1	rs13338071	hsa-miR-1287/370/4722-3p	7mer(1-7)/7mer(2-8)	A	G	0.001004	Schizophrenia	Loss/Create
NM_000461.4/NM_001128176.2/NM_001128177.1/NM_001252634.1	THRB	rs1349265	hsa-miR-885-5p	7mer(1-7)	T	C	0.0015905	Pancreatic Cancer	Loss
NM_001143826.2/NM_001143827.2/NM_001256420.1/NM_014268.3	MAPRE2	rs13512	hsa-miR-4731-5p	7mer(1-7)	C	A	0.0043355	Pancreatic Cancer	Loss
NM_001142415.1/NM_001142416.1/NM_004757.3	AIMP1	rs13534	hsa-miR-1284/4796-5p/4307	7mer(1-7)/8mer	G	A	0.00184559	Type 2 Diabetes	Loss/Create
NM_001012761.2	RGMB	rs13541	hsa-miR-4795-3p/656/1279	8mer/7mer(2-8)/7mer(1-7)	A	G	7.33e-05	Neuroblastoma	Loss
NM_002187.2	IL12B	rs1368439	hsa-miR-4675/4741/4446-3p/3918/513a-5p/4687-3p/4717-3p	7mer(2-8)/8mer/7mer(1-7)/8mer-1a	C	A	2.6655e-05/0.0055	Systemic Lupus Erythematosus/Multiple Sclerosis	Loss/Create
NM_003601.3	SMARCA5	rs1391191	hsa-miR-4503	7mer(1-7)	A	C	0.002233	coronary artery disease	Loss
NM_001190995.1/NM_006390.3	IPO8	rs14139	hsa-miR-3545-3p	7mer(1-7)	A	G	0.0012	Multiple Sclerosis	Loss
NM_000833.3/NM_001134407.1	GRIN2A	rs1420040	hsa-miR-4517/580	7mer(1-7)/8mer	T	C	0.008461/0.0061642	Parkinson/Prostate Cancer	Loss/Create
NM_001203.2/NM_001256792.1/NM_001256793.1/NM_001256794.1	BMPR1B	rs1434535	hsa-miR-4729	8mer	A	G	0.0001965	Breast Cancer	Loss
NM_001203.2/NM_001256792.1/NM_001256793.1/NM_001256794.1	BMPR1B	rs1434536	hsa-miR-4251/4329/4324/125b/125a-5p/4319/4735-3p/488/4766-5p	7mer(1-7)/8mer/7mer(2-8)	C	T	0.0001965	Breast Cancer	Loss/Create
NM_001135670.1/NM_001135671.1/NM_001199729.1/NM_012331.3	MSRA	rs14879	hsa-miR-2114	7mer(2-8)	G	A	0.00967333	Type 2 Diabetes	Create
NM_014905.4	GLS	rs1546646	hsa-miR-4790-5p	8mer-1a	A	G	0.0009706	Schizophrenia	Create
NM_014905.4	GLS	rs1546647	hsa-miR-4278/4455/609	8mer/7mer(1-7)	C	A	0.0009706	Schizophrenia	Loss/Create
NM_014905.4	GLS	rs1546648	hsa-miR-4723-5p/625/4716-3p	7mer(2-8)/7mer(1-7)/8mer-1a	A	T	0.0009706	Schizophrenia	Create
NM_001130831.1/NM_003644.2/NM_201432.1/NM_201433.1	GAS7	rs15814	hsa-miR-296-3p/4443/2053/3659/122	7mer(1-7)/7mer(2-8)/8mer	C	A	0.002882	Schizophrenia	Loss/Create
NM_001042599.1/NM_005235.2	ERBB4	rs1595065	hsa-miR-1244/3129-5p/199a-3p/199b-3p	7mer(2-8)/8mer	C	T	0.00214664	Type 2 Diabetes	Create
NM_001206955.1/NM_001206956.1/NM_175607.2/NM_175613.2	CNTN4	rs163352	hsa-miR-4744/384	7mer(2-8)/7mer(1-7)	G	C	0.003789	Schizophrenia	Loss
NM_013324.5/NM_145071.2	CISH	rs175634	hsa-miR-1291/328/663b	7mer(1-7)/7mer(2-8)/8mer	G	A	0.007861/0.0086238	Schizophrenia/Prostate Cancer	Create
NM_006355.3	TRIM38	rs17587597	hsa-miR-579/590-3p	7mer(1-7)/7mer(2-8)	G	A	0.007782/8.32784e-06/0.0014086/0.001165	Parkinson/Systemic Lupus Erythematosus/Breast Cancer	Loss/Create
NM_001207006.2	IL21	rs17879298	hsa-miR-194/380/567/3143/410	7mer(1-7)/8mer-1a	C	T	0.00017273	Systemic Lupus Erythematosus	Loss/Create
NM_001130831.1/NM_003644.2/NM_201432.1/NM_201433.1	GAS7	rs1801760	hsa-miR-539/3123/3919/186/495	7mer(2-8)/7mer(1-7)	C	T	0.002882	Schizophrenia	Loss/Create
NM_001243764.1/NM_001243765.1	RABGAP1L	rs1801791	hsa-miR-203/4263/3646/4799-5p	7mer(1-7)/7mer(2-8)/8mer-1a	C	T	0.005512/0.0047393/0.0009316	Neuroblastoma/Pancreatic Cancer/Systemic Lupus Erythematosus	Loss/Create
NM_001270546.1/NM_006738.5/NM_007200.4	AKAP13	rs1808339	hsa-miR-1256/3910/34c-5p/449b/449c/2682/940/3714	7mer(1-7)/8mer/7mer(2-8)	A	C	0.0032318	Prostate Cancer	Loss/Create
NM_001256105.1/NM_003392.4	WNT5A	rs1829556	hsa-miR-545/3120-3p	7mer(2-8)/8mer	A	G	0.001004/0.001	Neuroblastoma/Multiple Sclerosis	Loss/Create
NM_001203.2/NM_001256792.1/NM_001256793.1/NM_001256794.1	BMPR1B	rs1836261	hsa-miR-490-5p/4802-3p/602/4462	7mer(2-8)/7mer(1-7)	A	G	0.0001965	Breast Cancer	Loss/Create
NM_001042599.1/NM_005235.2	ERBB4	rs1836724	hsa-miR-4633-3p/28-5p/708/3139/4459/4768-3p/665/3160-3p/4487/335	7mer(1-7)/7mer(2-8)/8mer	C	T	0.00214664	Type 2 Diabetes	Loss/Create
NM_001203.2/NM_001256792.1/NM_001256793.1/NM_001256794.1	BMPR1B	rs1863654	hsa-miR-4272/181a/181b/181c/181d/4262	7mer(1-7)/7mer(2-8)	C	T	0.0001965	Breast Cancer	Create
NM_003749.2	IRS2	rs1865434	hsa-miR-4768-5p	7mer(1-7)	G	A	0.009644/0.0094845	Parkinson/Prostate Cancer	Create
NM_001241.3/NM_058241.2	CCNT2	rs1947112	hsa-miR-4287/4685-3p	8mer	A	G	0.0060802	Pancreatic Cancer	Loss
NM_001199839.1/NM_004050.4	BCL2L2	rs1950252	hsa-miR-197/1260/1260b/1280	7mer(2-8)/8mer/7mer(1-7)	A	G	0.000723978	Type 2 Diabetes	Loss/Create
NM_002264.3	KPNA1	rs1962046	hsa-miR-3545-3p/4539/512-3p/373/520f/302a/302b/302c/302d/372/520e/520a-3p/520b/520c-3p/520d-3p/302e/3647-5p/573/3616-5p	7mer(2-8)/8mer/7mer(1-7)	G	C	0.008646	Systemic Lupus Erythematosus	Loss/Create
NM_001042599.1/NM_005235.2	ERBB4	rs1972820	hsa-miR-4633-5p/875-5p/3144-3p	8mer-1a/7mer(1-7)	C	T	0.00737992	Type 2 Diabetes	Loss/Create
NM_001079802.1/NM_006731.2	FKTN	rs2010861	hsa-miR-3647-5p/573/3929/4478/4419b/3155/3155b/3616-5p/1255a/1265	8mer/7mer(2-8)/7mer(1-7)	G	T	0.006924	Schizophrenia	Loss/Create
NM_001166049.1/NM_001983.3	ERCC1	rs2013521	hsa-miR-548c-3p/3613-3p/495	7mer(2-8)/8mer/7mer(1-7)	A	T	0.00109485	Type 2 Diabetes	Loss/Create
NM_000130.4	F5	rs2040444	hsa-miR-323-3p/466	8mer/7mer(2-8)	C	T	0.0034983	Pancreatic Cancer	Create
NM_001243084.1/NM_001530.3/NM_181054.2	HIF1A	rs2057482	hsa-miR-3174/921/196a/196b	7mer(1-7)/7mer(2-8)/8mer	T	C	0.001957	Neuroblastoma	Create
NM_000623.3	BDKRB2	rs2069588	hsa-miR-1273g/876-3p/323-5p/125a-3p/552	8mer/7mer(2-8)/7mer(1-7)	T	C	0.0022826	Prostate Cancer	Create
NM_021798.3/NM_181078.2/NM_181079.4	IL21R	rs2096	hsa-miR-4313/3943/4323/4690-3p/1184/3158-5p/4640-3p/3130-3p	8mer/7mer(2-8)/7mer(1-7)	C	G	0.0029142	Prostate Cancer	Loss/Create
NM_203413.1	ELP5	rs2106842	hsa-miR-640/4679	7mer(2-8)	A	G	0.000359854	Type 2 Diabetes	Loss
NM_001203.2/NM_001256792.1/NM_001256793.1/NM_001256794.1	BMPR1B	rs2162450	hsa-miR-4307/3676	7mer(2-8)	T	C	0.0001965	Breast Cancer	Loss/Create
NM_000461.4/NM_001128176.2/NM_001128177.1/NM_001252634.1	THRB	rs2167116	hsa-miR-4640-5p/4726-5p/4712-3p	8mer/8mer-1a/7mer(1-7)	C	T	0.0088457	Pancreatic Cancer	Loss/Create
NM_001130831.1/NM_003644.2/NM_201432.1/NM_201433.1	GAS7	rs2270121	hsa-miR-483-3p/4448	7mer(2-8)	T	C	0.002882	Schizophrenia	Loss/Create
NM_003320.4/NM_177972.2	TUB	rs2272383	hsa-miR-450a	7mer(1-7)	G	A	0.0013383	Breast Cancer	Create
NM_020911.1	PLXNA4	rs2278816	hsa-miR-4789-3p/466	8mer-1a/7mer(2-8)	C	T	0.0001539	Pancreatic Cancer	Create
NM_001099679.1/NM_012210.3	TRIM32	rs2281627	hsa-miR-511	8mer-1a	T	C	0.00866624	Systemic Lupus Erythematosus	Create
NM_001203.2/NM_001256792.1/NM_001256793.1/NM_001256794.1	BMPR1B	rs2289044	hsa-miR-568	7mer(1-7)	A	G	0.0001965	Breast Cancer	Loss
NM_000212.2	ITGB3	rs2317676	hsa-miR-4529-5p/4717-5p	7mer(1-7)/7mer(2-8)	A	G	0.00212	Schizophrenia	Loss/Create
NM_178812.3	MTDH	rs2331653	hsa-miR-875-3p/1299/4782-5p	8mer-1a/8mer/7mer(1-7)	A	G	0.00570879/0.003823	Systemic Lupus Erythematosus/coronary artery disease	Loss/Create
NM_001166049.1/NM_001983.3	ERCC1	rs2336219	hsa-miR-451b/4698/548p/545	7mer(2-8)	C	T	0.00109485	Type 2 Diabetes	Loss/Create
NM_001257197.1/NM_001257198.1/NM_003590.4	CUL3	rs2396092	hsa-miR-548g/548a-3p/548e/548f/3674	8mer/8mer-1a	T	C	0.0019271	Pancreatic Cancer	Loss/Create
NM_178812.3	MTDH	rs2449515	hsa-miR-4761-5p	7mer(2-8)	C	T	0.00570879/0.003823	Systemic Lupus Erythematosus/coronary artery disease	Create
NM_001173982.1/NM_018413.5	CHST11	rs2463018	hsa-miR-4502	7mer(1-7)	T	C	0.00725922	Type 2 Diabetes	Create
NM_001243597.1/NM_016952.4	CDON	rs2509616	hsa-miR-4503	8mer	A	G	0.00893029	Systemic Lupus Erythematosus	Loss
NM_001012761.2	RGMB	rs2545680	hsa-miR-4659a-3p/4659b-3p/618/4738-3p	7mer(2-8)/7mer(1-7)	A	G	0.009884	Pancreatic Cancer	Loss/Create
NM_001172698.1/NM_001172699.1/NM_133263.3	PPARGC1B	rs26121	hsa-miR-451b/4766-3p/3120-3p/377	7mer(1-7)/8mer/7mer(2-8)	A	G	0.00092179	Systemic Lupus Erythematosus	Loss/Create
NM_001172698.1/NM_001172699.1/NM_133263.3	PPARGC1B	rs26122	hsa-miR-1279	7mer(1-7)	C	T	0.00479356	Systemic Lupus Erythematosus	Create
NM_001172698.1/NM_001172699.1/NM_133263.3	PPARGC1B	rs26123	hsa-miR-4660/1301/5047/1184/1205/127-5p/4714-5p	8mer/7mer(2-8)/8mer-1a/7mer(1-7)	G	T	0.00092179	Systemic Lupus Erythematosus	Loss/Create
NM_001172698.1/NM_001172699.1/NM_133263.3	PPARGC1B	rs26124	hsa-miR-3928/3914	7mer(2-8)/8mer	C	T	0.00092179	Systemic Lupus Erythematosus	Loss/Create
NM_001270546.1/NM_006738.5/NM_007200.4	AKAP13	rs2614667	hsa-miR-548o/3678-3p/4698	7mer(1-7)/7mer(2-8)	G	A	0.0032318	Prostate Cancer	Loss/Create
NM_001206651.1/NM_001206652.1/NM_001206653.1/NM_016009.4	SH3GLB1	rs263476	hsa-miR-4427/4724-5p	7mer(2-8)/7mer(1-7)	G	A	0.0045324	Breast Cancer	Loss
NM_000297.3	PKD2	rs2728121	hsa-miR-126	7mer(2-8)	C	T	0.00386766	Systemic Lupus Erythematosus	Loss
NM_001242864.1/NM_001535.3/NM_206962.2	PRMT2	rs2839378	hsa-miR-944/548l/548a-5p/548ab/548ak/548b-5p/548c-5p/548d-5p/548h/548i/548j/548k/548w/548y/548n	7mer(1-7)/8mer/7mer(2-8)	A	C	0.0069498	Pancreatic Cancer	Loss/Create
NM_003574.5/NM_194434.2	VAPA	rs29069	hsa-miR-4729/4325/4793-3p	7mer(2-8)/8mer	A	G	0.003381	Neuroblastoma	Loss/Create
NM_001164615.1/NM_001164616.1/NM_003506.3	FZD6	rs2934725	hsa-miR-194	8mer	A	G	0.0085486	Breast Cancer	Loss
NM_004133.4	HNF4G	rs2941483	hsa-miR-4678/548ag/548ai/548m/1256/3910/548an	8mer/7mer(1-7)/7mer(2-8)	A	G	0.0003442	Pancreatic Cancer	Loss/Create
NM_178313.2	SPTBN1	rs2941587	hsa-miR-4643/642b/3660	7mer(1-7)/8mer-1a	C	T	0.003987/0.0078	Neuroblastoma/Multiple Sclerosis	Loss
NM_001098209.1/NM_001098210.1/NM_001904.3	CTNNB1	rs2953	hsa-miR-4639-5p	7mer(1-7)	T	G	0.00414	Neuroblastoma	Create
NM_001184785.1/NM_001184786.1/NM_001184787.1/NM_001184788.1/NM_001184789.1/NM_001184790.1/NM_001184791.1/NM_019619.3	PARD3	rs3004925	hsa-miR-4479/2277-5p/4642	7mer(2-8)/7mer(1-7)	G	A	0.009094	Schizophrenia	Loss/Create
NM_006154.2/NM_198400.2	NEDD4	rs3088077	hsa-miR-591	8mer	G	A	0.00459313/0.00736	Systemic Lupus Erythematosus	Create
NM_021798.3/NM_181078.2/NM_181079.4	IL21R	rs3093387	hsa-miR-4437/4674/378g/4486/612/718/4507	7mer(1-7)/8mer/7mer(2-8)	G	A	0.0029142	Prostate Cancer	Loss/Create
NM_001098268.1/NM_002312.3/NM_206937.1	LIG4	rs3093772	hsa-miR-3129-3p	7mer(1-7)	A	G	0.005199/0.0079953	Breast Cancer/Prostate Cancer	Create
NM_001199173.1/NM_001199174.1/NM_001199175.1/NM_022372.4	MLST8	rs3160	hsa-miR-4704-5p/603/329/362-3p/521	7mer(2-8)/7mer(1-7)/8mer	T	C	0.0098803	Prostate Cancer	Loss/Create
NM_001135685.1/NM_002344.5/NM_206961.3	LTK	rs316617	hsa-miR-574-3p	7mer(2-8)	A	G	0.0065	Multiple Sclerosis	Create
NM_001130831.1/NM_003644.2/NM_201432.1/NM_201433.1	GAS7	rs3177567	hsa-miR-1224-3p/1280/1260/1260b/188-3p/3156-3p/532-3p/150/4713-5p	8mer-1a/7mer(1-7)/7mer(2-8)	C	G	0.002882	Schizophrenia	Create
NM_001012761.2	RGMB	rs3179904	hsa-miR-3677-5p/3130-3p/647	7mer(2-8)/7mer(1-7)/8mer	G	A	0.004376	Schizophrenia	Loss/Create
NM_001244950.1/NM_014767.2	SPOCK2	rs3180	hsa-miR-1255a/1265/1324/3166/483-5p	8mer/7mer(1-7)/7mer(2-8)	T	C	0.0009	Multiple Sclerosis	Loss/Create
NM_004295.3	TRAF4	rs3181215	hsa-miR-4717-5p/1972	7mer(1-7)/7mer(2-8)	A	G	0.0016/0.0095137	Multiple Sclerosis/Pancreatic Cancer	Loss/Create
NM_014591.4/NM_173191.2/NM_173192.2/NM_173193.2/NM_173194.2/NM_173195.2	KCNIP2	rs3209554	hsa-miR-3978/3190/3911/4455/609/296-3p	7mer(1-7)/7mer(2-8)/8mer	C	A	0.007	Multiple Sclerosis	Loss/Create
NM_001092.4/NM_001159746.2	ABR	rs3263	hsa-miR-548aa/570	7mer(2-8)/7mer(1-7)	C	T	0.008257	coronary artery disease	Create
NM_001199860.1/NM_001199861.1/NM_001199862.1/NM_001199863.1/NM_003636.3/NM_172130.2	KCNAB2	rs34324678	hsa-miR-4466/146b-3p/3173-5p/874/4455/609	7mer(1-7)/7mer(2-8)/8mer	G	A	0.009783/0.0023025	Parkinson/Prostate Cancer	Loss/Create
NM_001038702.1/NM_020240.2	CDC42SE2	rs3488	hsa-miR-759/3678-3p/3158-5p	7mer(1-7)/8mer/7mer(2-8)	T	A	0.001544	Schizophrenia	Loss
NM_020911.1	PLXNA4	rs35071694	hsa-miR-4659a-3p/4659b-3p	7mer(1-7)	A	C	0.0046954	Pancreatic Cancer	Loss
NM_001136022.1/NM_001198965.1/NM_001198966.1/NM_001198967.1/NM_004554.4	NFATC4	rs3742517	hsa-miR-512-3p	8mer-1a	C	T	0.008015	coronary artery disease	Loss
NM_003150.3/NM_139276.2/NM_213662.1	STAT3	rs3744483	hsa-miR-3126-5p/4419a/4510/1255a/1255b/1265/4700-3p	8mer/7mer(1-7)/7mer(2-8)	A	G	0.0069	Multiple Sclerosis	Loss/Create
NM_001092.4/NM_001159746.2	ABR	rs3744755	hsa-miR-4691-3p/3157-5p/3977	8mer-1a/8mer/7mer(2-8)	C	T	0.008257	coronary artery disease	Create
NM_005370.4	RAB8A	rs3745313	hsa-miR-4687-3p/3064-5p/4794	7mer(1-7)/7mer(2-8)	C	T	0.0067896	Pancreatic Cancer	Loss/Create
NM_030571.3	NDFIP1	rs3747713	hsa-miR-548c-3p	7mer(2-8)	T	G	0.00020815624/0.007323	Type 2 Diabetes/Neuroblastoma	Loss
NM_001256875.1/NM_018101.3	CDCA8	rs3748680	hsa-miR-4695-5p/4459/4433/4700-3p/4779/4266	7mer(1-7)/7mer(2-8)	G	A	7.584e-06	Prostate Cancer	Loss/Create
NM_025136.3	OPA3	rs3760844	hsa-miR-3664-5p	7mer(2-8)	G	A	0.0067531	Prostate Cancer	Create
NM_001257197.1/NM_001257198.1/NM_003590.4	CUL3	rs3768897	hsa-miR-3145-3p	7mer(2-8)	C	T	0.0019271	Pancreatic Cancer	Create
NM_001257197.1/NM_001257198.1/NM_003590.4	CUL3	rs3768898	hsa-miR-491-3p	8mer	T	C	0.0019271	Pancreatic Cancer	Loss
NM_001257197.1/NM_001257198.1/NM_003590.4	CUL3	rs3768899	hsa-miR-4672/1284	7mer(2-8)	G	A	0.0019271	Pancreatic Cancer	Loss/Create
NM_001241.3/NM_058241.2	CCNT2	rs3769023	hsa-miR-563	7mer(1-7)	G	A	0.0060802	Pancreatic Cancer	Create
NM_001143826.2/NM_001143827.2/NM_001256420.1/NM_014268.3	MAPRE2	rs3786313	hsa-miR-595	7mer(1-7)	C	T	0.008929	Schizophrenia	Loss
NM_007050.5/NM_133170.3	PTPRT	rs3787282	hsa-miR-26a/26b/1297/4465	7mer(2-8)	A	G	0.005406	Schizophrenia	Create
NM_014757.4	MAML1	rs3797762	hsa-miR-4700-3p/1197/4436a	8mer/7mer(2-8)	A	G	0.0009372	Pancreatic Cancer	Loss/Create
NM_001145661.1/NM_001145662.1/NM_032638.4	GATA2	rs3803	hsa-miR-4434/4516/3150b-3p/4784/4257/1253/3925-5p	8mer/7mer(2-8)/7mer(1-7)	C	T	0.0092855	Prostate Cancer	Loss/Create
NM_030775.2/NM_032642.2	WNT5B	rs3803163	hsa-miR-4326/4633-3p/28-5p/708/3139	7mer(1-7)/8mer/7mer(2-8)	G	A	0.0086275	Breast Cancer	Create
NM_144997.5	FLCN	rs3803761	hsa-miR-4662b/4426/4647/4699-5p	7mer(1-7)	T	C	0.0010881	Prostate Cancer	Loss/Create
NM_001143826.2/NM_001143827.2/NM_001256420.1/NM_014268.3	MAPRE2	rs3810021	hsa-miR-221/222/4506/4694-3p	7mer(2-8)/7mer(1-7)	C	T	0.008929	Schizophrenia	Loss/Create
NM_006902.3/NM_022716.2	PRRX1	rs3820416	hsa-miR-3120-3p	8mer	T	C	0.008582	Neuroblastoma	Loss
NM_003128.2	SPTBN1	rs3820856	hsa-miR-3190/3681/4460/4727-3p	7mer(2-8)/7mer(1-7)	C	T	0.008264/0.001472	Neuroblastoma/coronary artery disease	Loss
NM_033084.3	FANCD2	rs3826	hsa-miR-106a/548ah/548t/371b-5p/17/20b/519d/93/3609/520g/520h/3973/4719	8mer/7mer(1-7)/7mer(2-8)	T	G	0.0096613	Breast Cancer	Loss/Create
NM_025136.3	OPA3	rs3826861	hsa-miR-337-5p/4485/647	8mer-1a/7mer(1-7)/7mer(2-8)	G	A	0.0067531	Prostate Cancer	Loss/Create
NM_007050.5/NM_133170.3	PTPRT	rs3827068	hsa-miR-3659/759/520a-5p/525-5p/409-3p	7mer(2-8)/8mer-1a/7mer(1-7)	C	T	0.005406	Schizophrenia	Loss/Create
NM_001159995.1/NM_001159996.1/NM_001159999.1/NM_001160001.1/NM_001160004.1/NM_013956.3/NM_013957.3/NM_013960.3/NM_013964.3	NRG1	rs41404249	hsa-miR-3126-5p/3153/4668-5p	7mer(2-8)/7mer(1-7)	G	T	0.003335	Prostate Cancer	Loss/Create
NM_001204171.1/NM_001204172.1/NM_002393.4	MDM4	rs4252745	hsa-miR-494/542-3p	7mer(2-8)	C	G	0.00396358	Type 2 Diabetes	Loss
NM_001004065.4/NM_001136562.2/NM_001198656.1	AKAP2	rs4289885	hsa-miR-499-3p/499a-3p	7mer(2-8)	C	T	0.001047/0.005556	Schizophrenia/Neuroblastoma	Create
NM_025136.3	OPA3	rs4404183	hsa-miR-3657/4669/574-5p/122	8mer/7mer(1-7)/7mer(2-8)	G	A	0.0067531	Prostate Cancer	Create
NM_000038.5/NM_001127510.2/NM_001127511.2	APC	rs448475	hsa-miR-3144-5p/4652-5p/3936/4681	7mer(1-7)	C	G	0.0091811	Type 2 Diabetes	Loss/Create
NM_000748.2	CHRNB2	rs45490696	hsa-miR-1915	8mer	C	T	0.0056905	Breast Cancer	Loss
NM_001093771.2/NM_001261445.1/NM_001261446.1/NM_003330.3/NM_182729.2/NM_182742.2/NM_182743.2	TXNRD1	rs4576900	hsa-miR-4312/2861/4488/4697-5p/4716-3p/3649/3144-5p/4652-5p	7mer(1-7)/7mer(2-8)/8mer	C	T	0.001233	Schizophrenia	Loss/Create
NM_001008493.1/NM_018212.4	ENAH	rs4653643	hsa-miR-4666-5p	7mer(1-7)	T	C	0.009556	Neuroblastoma	Loss
NM_001130831.1/NM_003644.2/NM_201432.1/NM_201433.1	GAS7	rs4668	hsa-miR-4521/668	7mer(2-8)/7mer(1-7)	A	G	0.002882	Schizophrenia	Loss
NM_001042599.1/NM_005235.2	ERBB4	rs4672612	hsa-miR-3675-3p	8mer	T	C	0.00214664	Type 2 Diabetes	Loss
NM_172037.4	RDH10	rs4738320	hsa-miR-4326/452/4676-3p	7mer(1-7)/8mer/7mer(2-8)	G	A	0.004827	Schizophrenia	Loss/Create
NM_025136.3	OPA3	rs4802261	hsa-miR-363/367	7mer(1-7)	T	C	0.0067531	Prostate Cancer	Create
NM_001202489.1/NM_003343.5/NM_182688.2	UBE2G2	rs4818975	hsa-miR-509-3p	7mer(1-7)	G	T	0.002168	Parkinson	Create
NM_006037.3	HDAC4	rs4852010	hsa-miR-329/362-3p	8mer	G	A	0.007565	coronary artery disease	Loss
NM_001199427.1/NM_003300.3/NM_145725.2/NM_145726.2	TRAF3	rs4906272	hsa-miR-4487/320e	7mer(2-8)	C	T	0.0075296	Pancreatic Cancer	Loss/Create
NM_000633.2	BCL2	rs4987845	hsa-miR-3121-5p	7mer(1-7)	G	A	0.0041238	Breast Cancer	Create
NM_000633.2	BCL2	rs4987855	hsa-miR-4313/3943/331-3p	7mer(1-7)/7mer(2-8)	G	A	0.0041238	Breast Cancer	Loss/Create
NM_004620.3/NM_145803.2	TRAF6	rs5030486	hsa-miR-4677-5p	7mer(1-7)	A	G	0.0022744	Prostate Cancer	Loss
NM_001018054.2/NM_004631.4/NM_033300.3	LRP8	rs5177	hsa-miR-526b	7mer(2-8)	C	G	1.736e-05/0.003278	Schizophrenia/Neuroblastoma	Loss
NM_001257118.1/NM_001257119.1	CASP1	rs534811	hsa-miR-4653-3p/4309/4254/3690/619/490-3p/649	7mer(1-7)/7mer(2-8)	T	C	0.00455	Neuroblastoma	Create
NM_170743.3/NM_173064.2/NM_173065.2	IFNLR1	rs55733257	hsa-miR-369-5p	7mer(1-7)	C	T	0.00309224	Type 2 Diabetes	Loss
NM_002264.3	KPNA1	rs55781608	hsa-miR-127-5p/4714-5p	7mer(1-7)/7mer(2-8)	A	G	0.003419/0.0007094	Parkinson/Neuroblastoma	Create
NM_000461.4/NM_001128176.2/NM_001128177.1/NM_001252634.1	THRB	rs56204436	hsa-miR-4282/3926	7mer(2-8)	C	T	0.0016808	Pancreatic Cancer	Create
NM_018947.5	CYCS	rs56227653	hsa-miR-1276	7mer(1-7)	T	A	0.008777	Parkinson	Create
NM_004379.3/NM_134442.3	CREB1	rs56325368	hsa-miR-338-3p/4712-5p/770-5p	7mer(1-7)	G	A	6.964e-05	Schizophrenia	Loss/Create
NM_001297.4	CNGB1	rs57309302	hsa-miR-106a/548ah/548t/488	7mer(1-7)/8mer-1a	T	C	0.001004	Schizophrenia	Loss/Create
NM_004394.2	DAP	rs5745296	hsa-miR-4668-5p/4270/3153/542-5p	7mer(1-7)	T	C	0.005543/0.0081704	Schizophrenia/Pancreatic Cancer	Loss/Create
NM_001018115.1	FANCD2	rs58275763	hsa-miR-3926/548s	7mer(1-7)/7mer(2-8)	C	T	0.0096613	Breast Cancer	Create
NM_001170714.1/NM_001170715.1/NM_001170716.1/NM_001170717.1/NM_001170718.1/NM_001170719.1/NM_001170720.1/NM_001170721.1/NM_014567.3	BCAR1	rs5842	hsa-miR-3978	7mer(2-8)	A	T	0.005586/0.009237	Pancreatic Cancer/Systemic Lupus Erythematosus	Create
NM_000859.2/NM_001130996.1	HMGCR	rs5909	hsa-miR-452	7mer(1-7)	G	A	0.006235	Schizophrenia	Create
NM_001243733.1/NM_003377.4	VEGFB	rs594942	hsa-miR-4520a-3p/4638-3p/3690/4254/1254/3116/34a/34c-5p/449a/449b/3187-5p/612/1285/661	7mer(2-8)/8mer/7mer(1-7)	T	C	0.0002482	Neuroblastoma	Loss/Create
NM_001243733.1/NM_003377.4	VEGFB	rs595880	hsa-miR-4287/4685-3p/4437/4674	7mer(1-7)/8mer	T	G	0.0002482	Neuroblastoma	Create
NM_006282.2	STK4	rs6031973	hsa-miR-450a	8mer	C	G	0.0040001	Breast Cancer	Loss
NM_001206491.1/NM_020746.4	MAVS	rs6037680	hsa-miR-634	7mer(1-7)	C	T	0.0091607	Prostate Cancer	Create
NM_001204878.1/NM_004874.3	BAG4	rs60530611	hsa-miR-3191	7mer(1-7)	C	T	0.00074263	Systemic Lupus Erythematosus	Loss
NM_004985.3/NM_033360.2	KRAS	rs61764370	hsa-miR-34c-3p/34b/1262/4701-3p/4711-5p	7mer(1-7)/7mer(2-8)	T	G	0.0038325	Prostate Cancer	Loss/Create
NM_001143826.2/NM_001143827.2/NM_001256420.1/NM_014268.3	MAPRE2	rs617849	hsa-miR-452/548g/4738-3p/4261/4496/4255	7mer(1-7)/7mer(2-8)	G	C	0.006373	Pancreatic Cancer	Loss/Create
NM_000833.3/NM_001134407.1	GRIN2A	rs62034910	hsa-miR-513b/4773/3942-3p	7mer(1-7)	G	C	0.008461/0.0061642	Parkinson/Prostate Cancer	Loss/Create
NM_001112704.1	VAX1	rs6585429	hsa-miR-3945/4253/4761-3p/4436b-3p/3127-5p/486-3p	7mer(1-7)/7mer(2-8)	T	C	0.0095879	Pancreatic Cancer	Loss/Create
NM_000748.2	CHRNB2	rs6680410	hsa-miR-2861/4649-3p	7mer(1-7)/7mer(2-8)	C	T	0.0056905	Breast Cancer	Loss/Create
NM_001270942.1/NM_001270943.1/NM_001270944.1/NM_003709.3	KLF7	rs67063425	hsa-miR-2355-5p	8mer-1a	G	A	0.0043972	Pancreatic Cancer	Loss/Create
NM_001204106.1/NM_001204107.1/NM_001204108.1/NM_001204109.1/NM_001204110.1/NM_001204111.1/NM_001204112.1/NM_006538.4/NM_138621.4/NM_138622.3/NM_138623.3/NM_138624.3/NM_138625.3/NM_138626.3/NM_138627.3/NM_207003.2	BCL2L11	rs6753785	hsa-miR-556-5p/4663	8mer	T	G	0.0004436	Pancreatic Cancer	Loss/Create
NM_001270942.1/NM_001270943.1/NM_001270944.1/NM_003709.3	KLF7	rs67686520	hsa-miR-579	7mer(1-7)	C	T	0.0073334	Pancreatic Cancer	Create
NM_207366.2	2014-09-14	rs6959347	hsa-miR-3664-5p/3065-3p	7mer(2-8)/7mer(1-7)	C	T	0.0042698	Pancreatic Cancer	Create
NM_022783.2	DEPTOR	rs6985424	hsa-miR-548ad/570	7mer(1-7)/8mer-1a	C	T	0.0054596	Pancreatic Cancer	Loss/Create
NM_020124.2	IFNK	rs700782	hsa-miR-3651/103b/153	7mer(1-7)/7mer(2-8)/8mer	C	T	0.0098443	Prostate Cancer	Create
NM_001270890.1/NM_017645.4	HAUS6	rs7031392	hsa-miR-3912	7mer(2-8)	A	G	0.0055773	Pancreatic Cancer	Create
NM_001127610.1/NM_001701.3	BAAT	rs7043029	hsa-miR-548p	7mer(1-7)	C	A	0.0082553	Breast Cancer	Loss
NM_002055.4	GFAP	rs7049	hsa-miR-4481/4795-5p	7mer(1-7)/8mer	C	T	0.00251385	Type 2 Diabetes	Loss/Create
NM_001098175.1/NM_001164178.1/NM_001164179.1/NM_001164181.1/NM_001164182.1/NM_001164183.1/NM_001776.5	ENTPD1	rs7098750	hsa-miR-1284/4718	7mer(2-8)/8mer	T	C	0.003855	coronary artery disease	Loss/Create
NM_001005743.1/NM_001005744.1/NM_001005745.1/NM_003744.5	NUMB	rs7202	hsa-miR-3159	7mer(2-8)	C	T	0.0001153	Neuroblastoma	Loss
NM_144997.5	FLCN	rs7218795	hsa-miR-4528/4684-3p	7mer(2-8)/7mer(1-7)	T	C	0.0010881	Prostate Cancer	Loss
NM_138624.3/NM_138625.3	BCL2L11	rs724710	hsa-miR-323b-3p/515-5p	8mer-1a/7mer(2-8)	T	C	0.0014468	Pancreatic Cancer	Loss
NM_001199427.1/NM_003300.3/NM_145725.2/NM_145726.2	TRAF3	rs72704737	hsa-miR-216b	7mer(2-8)	C	G	0.0075296	Pancreatic Cancer	Create
NM_001167671.1/NM_001167672.1/NM_005578.3	LPP	rs73060618	hsa-miR-4528/3909/676	7mer(1-7)	A	G	0.001659	Schizophrenia	Loss
NM_001244950.1/NM_014767.2	SPOCK2	rs7307	hsa-miR-3196/3180-3p/3180/4508/744/663/1908/3197/3141/4763-3p/1207-5p/4736/940/1827/650/3612	8mer/7mer(2-8)/7mer(1-7)/8mer-1a	C	T	0.00143/0.0074	Parkinson/Multiple Sclerosis	Loss/Create
NM_001199135.1/NM_004180.2	TANK	rs7309	hsa-miR-3941/4789-3p/466	7mer(2-8)/8mer-1a/8mer	G	A	0.0004579	Parkinson	Loss/Create
NM_001253387.1/NM_001253388.1/NM_006614.3	CHL1	rs73105097	hsa-miR-885-3p	7mer(1-7)	G	A	0.008428	Schizophrenia	Loss
NM_006068.4	TLR6	rs73236628	hsa-miR-4648/1255a/1255b/4654/4769-5p	7mer(2-8)	G	A	0.0002672	Neuroblastoma	Loss/Create
NM_006068.4	TLR6	rs73236629	hsa-miR-3127-5p	8mer-1a	C	A	0.0002672	Neuroblastoma	Create
NM_001190995.1/NM_006390.3	IPO8	rs7326	hsa-miR-4688/423-5p/3184	7mer(2-8)	T	C	0.0012	Multiple Sclerosis	Create
NM_001166049.1/NM_001983.3	ERCC1	rs735482	hsa-miR-3153/4668-5p/4475	7mer(2-8)/7mer(1-7)	T	G	0.00109485	Type 2 Diabetes	Loss/Create
NM_001920.3/NM_133503.2/NM_133504.2/NM_133505.2	DCN	rs7441	hsa-miR-3674	8mer	C	T	0.00918702	Type 2 Diabetes	Create
NM_170743.3/NM_173064.2/NM_173065.2	IFNLR1	rs7529826	hsa-miR-3133/548b-3p	7mer(2-8)/7mer(1-7)	T	G	0.00309224	Type 2 Diabetes	Loss/Create
NM_001202489.1/NM_003343.5/NM_182688.2	UBE2G2	rs760431	hsa-miR-3186-5p/4755-3p/4786-3p/3940-3p	7mer(1-7)/8mer/7mer(2-8)	T	G	0.002564	Parkinson	Loss/Create
NM_001202489.1/NM_003343.5/NM_182688.2	UBE2G2	rs760432	hsa-miR-3186-5p/4755-3p/4480	7mer(1-7)/8mer	C	T	0.002564	Parkinson	Loss/Create
NM_033084.3	FANCD2	rs7626117	hsa-miR-4659a-3p/4659b-3p	8mer	G	A	0.0096613	Breast Cancer	Loss
NM_005191.3	CD80	rs7628626	hsa-miR-3200-3p/3591-3p/4780	7mer(1-7)/7mer(2-8)	T	G	0.0084204	Prostate Cancer	Loss/Create
NM_033084.3	FANCD2	rs7647987	hsa-miR-4433	8mer-1a	A	G	0.0096613	Breast Cancer	Loss
NM_001145306.1/NM_001259.6	CDK6	rs76908789	hsa-miR-4508/744/1471/4707-3p	7mer(1-7)/7mer(2-8)/8mer	C	G	0.00859224	Type 2 Diabetes	Loss/Create
NM_018898.3/NM_018899.5/NM_018905.2/NM_018906.2/NM_018908.2/NM_018910.2/NM_018911.2/NM_031857.1	PCDHAC1/PCDHAC2/PCDHA2/PCDHA3/PCDHA5/PCDHA7/PCDHA8/PCDHA9	rs7701616	hsa-miR-374b/410/4666-3p/374c/655/369-3p	7mer(1-7)/7mer(2-8)/8mer	A	G	0.001365	Schizophrenia	Loss/Create
NM_001012761.2	RGMB	rs7705786	hsa-miR-3202/4533	7mer(1-7)	G	A	0.004376	Schizophrenia	Create
NM_178423.1/NM_178425.2	HDAC9	rs7776735	hsa-miR-3177-3p/564/3622a-5p	7mer(2-8)/8mer	T	C	0.00809962	Systemic Lupus Erythematosus	Create
NM_001114090.1/NM_019850.2	NGEF	rs778369	hsa-miR-4313/3943	7mer(1-7)/7mer(2-8)	G	C	0.004639	Pancreatic Cancer	Loss
NM_001206651.1/NM_001206652.1/NM_001206653.1/NM_016009.4	SH3GLB1	rs7805	hsa-miR-3973/520g/520h/524-5p/520d-5p/4666-3p	7mer(1-7)/7mer(2-8)	T	A	0.0045324	Breast Cancer	Loss/Create
NM_031271.3	TEX15	rs7842110	hsa-miR-3156-5p	8mer	C	A	0.0099748	Pancreatic Cancer	Loss/Create
NM_001173982.1/NM_018413.5	CHST11	rs7847	hsa-miR-4501/4495/380/3924	7mer(1-7)/8mer-1a	C	T	0.00725922	Type 2 Diabetes	Loss/Create
NM_001038493.1/NM_178120.4	DLX1	rs788173	hsa-miR-4330	7mer(2-8)	G	A	0.001744	Pancreatic Cancer	Create
NM_005729.3	PPIF	rs7898	hsa-miR-3622b-5p/4692/4742-5p/4772-5p/383	7mer(1-7)/7mer(2-8)	C	T	0.0036432	Pancreatic Cancer	Loss/Create
NM_001270942.1/NM_001270943.1/NM_001270944.1/NM_003709.3	KLF7	rs79909292	hsa-miR-3143	8mer-1a	A	T	0.0073334	Pancreatic Cancer	Loss
NM_000126.3/NM_001127716.1	ETFA	rs80292319	hsa-miR-4762-3p	8mer-1a	A	G	0.0009271	Neuroblastoma	Loss
NM_003647.2	DGKE	rs8071009	hsa-miR-3164/134/3118/758	8mer/7mer(1-7)	A	G	0.0019882	Pancreatic Cancer	Loss
NM_001136153.1/NM_004381.4	ATF6B	rs8111	hsa-miR-1224-3p/1280/1260/1260b/4646-3p/3692	8mer-1a/7mer(1-7)/7mer(2-8)	G	A	1.09665e-05/0.0027	Systemic Lupus Erythematosus/Multiple Sclerosis	Loss/Create
NM_001077490.1/NM_016592.2	GNAS	rs8386	hsa-miR-2117/4273	7mer(1-7)/7mer(2-8)	C	T	0.003216	Schizophrenia	Loss
NM_000461.4/NM_001128176.2/NM_001128177.1/NM_001252634.1	THRB	rs844107	hsa-miR-668	7mer(1-7)	A	G	0.0053877	Breast Cancer	Loss
NM_002602.3	PDE6G	rs8477	hsa-miR-128/4727-3p/4460	7mer(2-8)/8mer/7mer(1-7)	G	A	0.007993/0.004471	Neuroblastoma/Age related Macular Degeneration	Loss/Create
NM_001077490.1/NM_016592.2	GNAS	rs8620	hsa-miR-1273e/4720-3p/4804-3p	7mer(2-8)/7mer(1-7)	C	T	0.005048	Schizophrenia	Loss/Create
NM_001257357.1	RAB44	rs86703	hsa-miR-4646-5p/4731-5p/875-3p/1287	7mer(2-8)/7mer(1-7)	C	T	0.0032319	Pancreatic Cancer	Loss/Create
NM_001270546.1/NM_006738.5/NM_007200.4	AKAP13	rs870689	hsa-miR-1280/1260/1260b	7mer(1-7)/7mer(2-8)	G	A	0.0032318	Prostate Cancer	Loss
NM_000016.4/NM_001127328.1	ACADM	rs8763	hsa-miR-4445/4712-3p/599/323b-5p	7mer(1-7)	T	C	0.0070324	Breast Cancer	Loss/Create
NM_005729.3	PPIF	rs8837	hsa-miR-4690-5p/4645-5p/126	8mer-1a/7mer(1-7)	C	G	0.0036432	Pancreatic Cancer	Loss/Create
NM_014762.3	DHCR24	rs8990	hsa-miR-3940-5p/587	7mer(1-7)	C	T	0.0038968	Prostate Cancer	Loss/Create
NM_001214902.1	ESR2	rs928554	hsa-miR-4738-3p	7mer(2-8)	G	A	0.002288	Parkinson	Loss
NM_016441.2	CRIM1	rs9295	hsa-miR-4780/4448/137	7mer(2-8)/8mer-1a	G	A	0.003275	Schizophrenia	Loss/Create
NM_002745.4	MAPK1	rs9340	hsa-miR-210/147b/3924/448	7mer(2-8)/7mer(1-7)/8mer	C	T	0.004585	Parkinson	Loss/Create
NM_152753.2	SCUBE3	rs9394287	hsa-miR-3191	7mer(1-7)	G	A	0.008549	Parkinson	Create
NM_001130690.2	PDE10A	rs9459368	hsa-miR-4781-5p/4727-3p/4460	7mer(1-7)/8mer	G	A	0.0064	Multiple Sclerosis	Loss/Create
NM_003647.2	DGKE	rs9892659	hsa-miR-1281/566/764/3665/657/4736	7mer(2-8)/8mer/7mer(1-7)	G	A	0.0019882	Pancreatic Cancer	Loss/Create
NM_003647.2	DGKE	rs9893721	hsa-miR-3692	7mer(2-8)	T	C	0.0019882	Pancreatic Cancer	Loss
NM_030755.4	TMX1	rs9918	hsa-miR-618/4680-5p	7mer(1-7)/7mer(2-8)	T	C	0.0037	Multiple Sclerosis	Loss/Create
NM_001297.4	CNGB1	rs9932826	hsa-miR-139-5p/4285	7mer(1-7)/7mer(2-8)	T	C	0.001004	Schizophrenia	Loss/Create
NM_000833.3/NM_001134407.1	GRIN2A	rs9933624	hsa-miR-105/607	7mer(1-7)/7mer(2-8)	A	G	0.008461/0.0061642	Parkinson/Prostate Cancer	Loss
NM_000833.3/NM_001134407.1	GRIN2A	rs9940680	hsa-miR-4456/601/3663-5p	7mer(1-7)/7mer(2-8)	C	G	0.008461/0.0061642	Parkinson/Prostate Cancer	Loss/Create
NM_000071.2/NM_001178008.1/NM_001178009.1	CBS	rs9978104	hsa-miR-4738-5p/4267	7mer(2-8)	C	A	0.000151003	Type 2 Diabetes	Loss/Create
NM_175737.3	KLB	rs9995998	hsa-miR-215/586	7mer(1-7)	C	T	0.0054119	Prostate Cancer	Create
